# Supplementary material for: Quantum Dots Mediated Heterojunction Coupling MoSe2 Photoanode for Photoelectrochemical Water Splitting
Source: Molecules. 2024 Feb 29;29(5):1070. doi: 10.3390/molecules29051070 (PMC10935356; doi:10.3390/molecules29051070)
Supplement: Supplementary file 1 [file molecules-29-01070-s001.zip]

Archive with 1 entries (1 files):
- molecules-2847414-supplementary.pdf
